# Supplementary material for: Limits of the social-benefit motive among high-risk patients: a field experiment on influenza vaccination behaviour
Source: BMC Public Health. 2020 Feb 17;20:240. doi: 10.1186/s12889-020-8246-3 (PMC7027065; doi:10.1186/s12889-020-8246-3)
Supplement: Supplementary file 2 — Dataset. [file 12889_2020_8246_MOESM2_ESM.zip]

Archive with 2 entries (2 files):
- Isler et al Dataset.xlsx
- Isler et al Stata Commands.do
