# Supplementary material for: Limits of the social-benefit motive among high-risk patients: a field experiment on influenza vaccination behaviour
Source: BMC Public Health. 2020 Feb 17;20:240. doi: 10.1186/s12889-020-8246-3 (PMC7027065; doi:10.1186/s12889-020-8246-3)
Supplement: Supplementary file 2 — Dataset. [file 12889_2020_8246_MOESM2_ESM.zip › Isler et al Dataset.xlsx]

## Sheet: Data
ID	Age	Gender	Diagnosis	Ward	Risk_Group	Treatment	Vaccination_Decision	Doctor_recommendation	Pamphlet_read_by_doctor	Q1_1	Q1_4	Q1_6	Q1_7	Q1_8	Q1_9	Q1_10	Q1_11	Q1_12	Q1_13	Q1_14	Q1_15	Q1_16	Q2_1	Q2_2	Q2_3	Q2_4	Q2_5	Q2_6	Q2_7	Q2_8	Q2_9	Q2_10	Q2_11	Q2_12	Q2_13
1	45	0	1	0	1	1	1	0	0	0	2	0	0	0	1	1	1	0	1	1	1	0	SP	0	0	1	0	0	1	1	1	1	0	1	1
2	39	1	1	0	0	1	0	0	0	1	3	0	1	1	1	0	0	1	0	1	0	1	MV	0	0	1	0	1	0	0	0	1	1	1	0
3	78	1	1	0	1	1	1	0	1	0	3	0	0	0	0	0	1	0	0	1	1	0	SP	0	0	0	0	0	1	0	0	0	0	1	0
4	45	1	1	0	1	0	0	0	1	0	7	0	0	1	0	0	0	0	0	1	1	1	CC	1	0	1	0	1	0	1	1	1	0	0	0
5	17	0	1	0	0	1	0	0	0	1	3	0	0	0	1	1	1	1	0	1	1	1	CC	0	0	0	0	0	0	1	0	1	1	1	1
6	63	0	1	0	1	0	0	0	0	0	2	0	0	0	1	1	1	0	0	1	1	0	CC	1	0	1	0	0	0	1	0	1	0	1	1
7	54	0	1	0	1	0	1	1	0	1	3	0	0	0	0	0	0	1	1	1	0	0	R	1	0	1	0	0	1	1	1	0	0	1	1
8	43	1	1	0	1	1	1	0	1	0	7	0	0	0	0	0	0	0	0	0	0	0	SP	0	0	0	0	0	1	1	0	0	0	1	1
9	68	1	1	0	1	1	1	0	0	0	5	0	0	0	0	0	0	0	0	1	1	1	SP	1	0	0	0	0	0	1	0	1	0	1	1
10	68	1	1	0	1	0	1	1	1	0	2	0	0	1	0	0	1	0	0	0	0	0	RG	0	0	0	0	1	0	1	0	1	0	0	0
11	81	1	1	0	1	1	1	1	1	0	7	0	0	0	0	0	0	0	0	1	1	0	SP	0	0	0	0	0	1	1	1	0	0	0	0
12	83	0	1	0	1	1	1	0	1	0	5	1	1	1	1	1	1	1	0	1	1	1	AV	0	1	0	0	1	1	0	0	1	0	1	1
13	57	0	1	0	1	0	1	1	1	0	5	0	0	1	0	0	1	1	0	1	1	0	R	0	0	0	0	1	0	1	0	0	1	0	0
14	79	0	1	0	1	0	0	1	0	0	2	0	0	0	0	0	0	0	0	0	0	1	O	0	0	0	0	0	0	0	0	1	0	0	0
15	53	1	1	0	0	0	1	1	1	0	5	0	0	1	0	0	1	0	0	0	1	0	OP	0	0	0	0	0	0	0	1	1	0	0	0
16	47	0	0	3	0	1	0	0	0	1	4	0	0	0	0	0	0	0	0	0	1	1	SC	0	0	0	0	1	0	0	0	1	0	0	0
17	22	0	0	1	0	0	0	1	0	0	7	0	0	0	0	1	1	1	0	1	0	1	CC	0	0	0	1	0	0	1	0	1	0	1	1
18	32	0	0	1	0	0	0	0	0	1	3	0	0	0	0	1	0	0	0	1	0	1	CC	0	0	0	1	0	0	0	0	1	0	1	1
19	55	1	0	3	0	1	0	0	1	1	5	0	0	0	1	1	1	1	0	1	1	0	O	0	0	0	1	0	0	0	0	0	0	1	1
20	57	1	1	0	1	1	1	1	1	0	5	0	0	1	0	0	1	0	0	0	1	1	SP	1	1	0	0	0	1	1	1	1	0	0	0
21	20	0	0	1	0	0	0	0	1	1	9	0	0	0	1	1	1	1	1	1	0	1	CC	1	0	0	0	0	0	0	0	1	1	1	1
22	33	1	1	0	0	1	0	0	0	0	3	0	1	1	1	1	1	1	1	1	0	0	CC	1	0	1	1	0	0	0	0	0	1	1	1
23	84	1	1	0	1	1	1	0	1	0	5	0	0	0	0	0	0	0	0	1	0	0	RG	1	0	0	0	0	0	0	0	0	0	1	1
24	63	1	1	0	1	0	1	1	1	0	5	0	0	0	0	0	0	0	0	1	0	1	SP	0	1	0	0	0	0	0	0	1	1	1	1
25	21	0	0	1	0	1	0	1	0	0	2	0	0	0	1	1	1	0	0	1	0	0	CC	0	0	0	0	1	0	0	0	0	0	1	1
26	61	0	1	1	1	1	1	1	1	0	0	0	0	0	0	0	0	0	0	0	0	0	R	0	0	0	0	0	0	0	0	0	0	0	0
27	27	1	1	0	0	1	0	0	0	0	3	0	0	0	0	0	1	0	0	1	0	0	SC	0	0	0	0	0	0	0	0	0	0	0	0
28	69	0	1	1	1	0	0	0	0	0	1	0	0	0	1	1	0	0	0	1	0	1	SC	1	0	1	0	0	0	0	0	1	0	1	1
29	56	0	0	1	1	1	1	1	1	0	5	0	0	0	0	0	0	0	0	1	1	0	R	0	1	0	1	0	0	0	0	0	0	0	0
30	69	0	0	1	1	1	0	0	1	0	3	0	0	0	0	0	0	0	0	1	1	0	LE	0	0	0	0	0	0	1	0	0	0	0	0
31	45	1	0	1	1	0	0	0	0	0	2	0	0	0	1	1	0	0	0	1	1	0	CC	0	0	1	0	1	0	0	0	1	0	1	1
32	34	0	0	1	0	0	0	1	0	1	3	0	0	0	0	0	0	0	0	1	0	0	LE	0	0	1	1	0	1	1	1	0	0	0	0
33	65	0	0	1	1	0	1	1	1	0	2	0	0	0	0	0	1	0	0	1	1	0	SP	1	0	1	0	0	0	0	0	1	0	0	0
34	39	1	0	1	1	0	0	1	0	0	4	0	0	0	0	0	0	0	0	1	1	0	O	0	0	1	0	0	1	1	0	0	0	1	1
35	53	0	0	3	1	1	0	0	0	0	4	0	0	0	1	1	1	0	0	0	0	0	LE	1	0	1	0	0	0	0	0	0	0	1	1
36	24	1	0	3	0	1	0	0	0	1	3	0	1	1	0	1	0	0	1	1	0	0	CC	0	0	1	1	0	0	0	0	0	0	1	1
37	82	0	0	2	1	1	1	0	1	0	2	0	1	1	0	0	0	0	0	1	0	1	SP	0	1	0	0	0	1	0	0	1	0	1	1
38	52	1	0	3	0	0	0	1	0	0	5	0	0	0	1	1	1	1	1	1	0	0	LE	0	0	0	0	0	0	0	0	0	1	1	1
39	64	1	0	3	1	0	1	1	0	0	2	0	0	0	1	1	1	0	0	1	1	0	SP	0	0	1	0	0	1	0	0	1	0	1	1
40	39	0	0	2	1	0	1	0	1	1	2	1	0	0	1	1	1	0	0	1	0	1	AV	0	1	1	0	0	0	0	0	1	0	1	1
41	48	1	0	2	0	0	0	0	1	0	2	0	0	0	1	1	0	1	0	1	1	0	LE	0	0	1	0	1	0	0	0	0	1	1	1
42	83	1	0	1	1	1	0	1	0	0	5	0	0	0	0	0	0	0	0	1	1	1	O	0	0	0	0	1	0	0	0	0	1	1	0
43	51	0	0	1	0	1	0	0	0	0	7	0	0	0	0	0	0	0	0	0	0	0	LE	0	0	1	0	0	0	0	0	1	0	0	1
44	81	1	0	2	1	0	1	1	1	0	2	0	0	0	0	0	0	0	0	1	1	0	O	0	0	0	0	0	1	1	1	0	0	0	0
45	36	0	0	2	0	1	1	1	0	0	4	0	0	0	1	1	1	0	0	1	0	0	SP	1	0	0	0	0	0	0	0	1	0	1	1
46	66	0	0	2	1	1	0	1	1	0	4	0	0	0	0	1	0	0	0	1	1	0	O	0	0	0	0	0	0	1	0	1	1	0	1
47	77	0	1	1	1	1	1	0	0	0	2	0	0	1	0	1	1	0	0	1	1	1	R	1	0	0	0	0	0	1	0	1	0	1	1
48	70	1	0	3	1	0	0	0	1	0	4	0	0	0	0	0	0	1	0	1	1	0	MV	0	0	0	0	0	0	0	0	0	0	0	0
49	48	1	0	3	1	0	0	0	0	0	3	0	0	0	0	0	0	0	0	1	0	0	SC	0	0	0	0	0	0	0	0	0	0	0	0
50	82	1	0	3	1	1	0	0	1	0	1	0	0	0	0	0	1	0	0	1	1	1	SC	0	1	0	0	1	0	0	0	1	0	1	0
51	63	1	0	2	1	0	1	1	1	0	2	0	0	0	1	0	0	1	0	1	1	0	SP	1	0	0	0	0	0	0	0	1	0	1	1
52	73	1	0	2	1	0	0	0	1	0	1	0	0	1	1	1	1	0	0	1	0	1	MV	0	0	0	0	0	0	0	0	1	1	1	1
53	61	1	0	2	0	1	0	0	0	1	2	0	0	0	0	0	0	1	0	1	0	0	SC	0	0	0	1	0	0	0	0	0	0	0	1
54	77	1	0	3	1	1	0	0	0	0	2	0	0	0	0	0	0	0	0	1	1	0	LE	0	0	0	0	0	1	1	0	0	0	0	0
55	46	1	0	1	1	1	0	0	1	0	2	0	1	0	0	1	1	0	0	1	1	0	MV	0	0	0	1	0	1	0	1	1	1	1	1
56	58	0	0	1	1	0	0	0	1	0	1	0	0	0	1	1	1	0	0	0	0	1	LE	0	0	0	1	0	0	0	0	0	0	1	1
57	77	0	0	1	1	0	1	0	0	1	3	0	0	0	1	0	1	0	0	1	1	0	SP	0	1	0	0	0	0	0	1	0	0	0	0
58	66	1	0	1	1	1	0	0	1	0	3	0	0	0	1	1	0	0	0	0	0	0	O	0	0	1	0	0	0	0	0	1	0	1	1
59	59	1	0	3	1	1	0	0	0	0	2	0	1	1	1	1	0	1	0	1	1	0	CC	1	0	1	0	0	1	1	1	1	1	1	1
60	57	1	1	0	0	0	0	0	0	1	4	0	0	0	1	1	0	0	0	1	1	0	MV	0	0	1	0	1	0	0	0	0	0	1	1
61	92	1	1	0	1	0	1	1	1	0	4	0	0	1	0	1	0	0	0	1	1	0	SP	0	0	0	0	0	0	0	0	1	0	0	1
62	64	0	1	0	1	0	0	0	0	0	3	0	0	0	0	0	1	0	0	1	1	0	LE	0	0	1	0	0	0	0	0	0	0	1	0
63	77	0	1	0	1	0	0	0	1	1	1	0	0	0	0	0	0	0	0	1	1	0	LE	0	0	1	0	0	1	1	1	0	0	0	0
64	64	0	1	0	1	1	0	0	0	0	4	0	0	0	0	0	0	0	0	1	1	0	CC	0	0	0	0	0	0	0	0	0	0	0	0
65	67	0	0	1	1	1	1	0	0	0	2	1	1	1	1	1	1	0	0	1	1	1	AV	1	1	1	0	1	0	1	0	1	0	1	1
66	63	1	0	1	1	0	0	0	0	0	4	0	0	0	0	0	0	0	0	1	1	0	MV	0	0	1	0	0	0	1	0	0	1	0	0
67	43	1	0	2	1	1	0	0	0	0	7	0	0	0	1	1	1	0	0	1	1	1	SC	0	0	0	0	0	1	0	0	1	0	1	1
68	75	1	0	2	1	0	1	0	0	0	2	0	1	1	1	1	1	0	0	1	0	1	SP	0	1	0	0	0	1	0	0	1	0	1	1
69	58	0	0	2	1	1	1	1	0	0	3	0	0	0	0	0	0	0	0	1	1	0	SP	0	0	1	0	0	1	1	0	0	0	0	0
70	52	0	0	2	1	1	1	1	0	0	4	0	0	1	1	1	0	0	0	1	1	1	SP	0	0	0	0	0	0	1	0	1	0	1	1
71	67	0	0	2	1	0	0	0	0	0	1	0	0	0	0	0	0	0	0	0	0	0	CC	0	0	0	1	0	0	0	0	0	0	0	0
72	30	0	1	0	0	0	0	0	0	1	4	0	0	0	1	1	0	0	0	0	0	0	SC	0	0	1	1	1	0	0	0	0	0	1	1
73	28	1	1	0	1	1	1	0	0	1	2	0	0	1	0	1	1	0	0	1	1	0	SP	0	0	0	0	1	1	1	0	1	0	0	1
74	58	0	1	0	1	1	1	0	0	1	4	0	1	1	1	1	1	0	0	1	1	1	RG	1	1	1	0	0	1	0	0	1	0	1	1
75	91	1	0	2	1	1	0	0	1	0	3	0	0	0	1	0	1	0	0	1	0	1	O	0	0	0	0	0	0	0	0	1	0	1	1
76	55	1	0	2	1	0	0	0	1	0	2	0	0	0	1	0	1	0	0	1	1	0	LE	1	0	1	0	0	0	0	0	0	0	0	0
77	58	0	0	2	0	1	0	1	0	0	8	0	0	0	1	1	0	1	0	1	0	0	CC	0	0	1	1	0	0	0	0	1	1	1	1
78	48	0	0	2	1	0	0	0	0	0	4	0	0	0	1	1	1	0	0	1	1	1	SC	0	0	1	1	0	0	0	0	1	0	1	1
79	41	0	0	2	0	0	0	0	0	0	4	0	0	0	1	1	1	0	1	1	1	0	CC	0	0	1	0	0	0	1	0	1	0	1	1
80	64	0	0	1	1	0	0	0	1	0	0	0	0	0	1	1	0	0	0	1	1	1	SC	0	0	0	0	0	1	0	0	1	0	1	1
81	54	1	0	1	1	0	0	1	1	1	2	0	1	1	1	1	1	1	0	1	0	1	CC	0	1	0	0	0	0	0	0	1	1	1	1
82	66	0	0	2	1	0	0	0	0	1	3	0	0	0	0	0	0	1	0	1	0	0	MV	0	0	1	1	1	0	0	0	0	1	0	0
83	29	1	0	2	1	1	1	1	0	0	5	0	0	0	0	1	0	0	0	1	0	0	SP	0	0	0	0	0	0	1	0	0	0	1	1
84	74	0	1	1	1	1	1	1	0	0	4	0	1	0	0	0	0	1	0	1	0	1	SP	1	1	1	0	0	0	0	0	1	0	1	0
85	58	1	1	0	1	0	0	0	0	0	2	0	0	0	0	0	0	0	0	1	1	0	CC	1	0	1	0	0	1	1	0	1	0	1	1
86	35	0	0	2	1	0	1	0	0	0	3	0	0	1	0	0	1	0	0	1	1	1	SP	0	1	1	0	0	0	0	0	1	0	1	1
87	23	1	0	1	1	1	1	0	0	1	2	1	1	0	1	1	1	0	0	1	0	1	AV	1	1	1	0	0	1	0	1	1	0	1	1
88	62	1	1	1	1	0	1	0	1	0	4	1	1	0	0	0	0	1	0	1	0	0	AV	1	1	0	0	0	1	1	0	0	0	1	1
89	37	0	0	1	0	0	0	0	0	0	7	0	0	0	0	0	0	0	0	1	1	1	SC	0	0	0	0	0	0	0	1	1	0	1	1
90	56	1	1	1	1	1	0	1	1	0	2	0	0	1	0	0	0	0	0	0	0	0	SC	0	0	0	0	0	1	0	1	0	0	0	0
91	44	0	0	2	1	1	1	0	0	0	3	0	0	0	1	1	1	0	0	0	0	0	SP	0	0	1	1	0	0	0	0	1	0	1	1
92	59	0	0	2	1	1	0	0	1	0	5	0	0	0	1	0	0	1	0	1	1	1	MV	1	0	0	0	0	0	0	0	0	0	0	0
93	57	1	0	1	1	0	0	1	1	0	2	0	0	0	0	0	0	0	0	1	1	0	LE	1	0	1	0	0	1	1	0	1	0	1	1
94	71	0	0	1	1	0	0	0	1	0	4	0	0	0	1	1	1	1	1	1	1	1	SC	1	1	0	1	0	0	1	1	1	0	1	1
95	91	1	1	0	1	1	1	0	1	0	4	0	0	0	0	0	1	0	0	1	1	0	SP	0	0	0	0	0	0	1	0	1	0	0	0
96	73	1	1	0	1	1	1	1	1	0	1	0	0	0	0	0	1	0	0	1	1	0	SP	0	1	0	0	0	1	0	0	1	0	1	1
97	61	1	1	0	0	1	1	0	1	0	7	0	0	0	1	1	1	0	0	1	1	1	SP	1	1	1	1	0	1	0	1	1	1	1	1
98	77	0	1	0	1	1	1	0	1	0	5	0	0	0	1	0	1	0	0	1	1	0	SP	0	1	0	0	0	1	0	1	0	0	0	0
99	22	0	0	1	1	1	0	1	1	1	3	0	0	0	1	1	0	0	0	1	0	1	SC	0	0	0	0	1	0	0	0	0	0	0	0
100	71	0	1	1	1	0	1	0	1	0	3	1	0	0	0	0	1	0	1	1	1	1	AV	0	1	1	0	0	0	1	0	1	0	1	1
101	74	0	0	2	1	1	1	0	1	0	2	1	1	1	0	0	1	1	0	1	1	0	AV	0	0	0	0	0	0	0	0	1	0	1	1
102	61	0	0	2	1	1	0	0	1	0	1	0	0	1	0	0	0	0	0	1	1	0	MV	0	0	0	0	1	0	1	0	0	0	1	0
103	75	1	0	3	1	0	0	0	1	0	2	0	1	0	0	1	0	0	0	1	0	0	SC	0	0	0	0	0	0	1	0	0	0	0	0
104	32	0	1	0	1	0	0	0	1	0	5	0	0	0	1	1	0	0	1	1	0	0	SC	0	0	0	1	0	0	0	0	1	0	1	1
105	43	0	0	2	1	1	1	0	1	0	3	1	1	1	1	0	1	0	0	0	1	1	AV	0	1	0	0	0	0	0	0	1	0	1	0
106	76	1	0	2	1	1	0	0	1	0	1	0	0	1	0	0	0	0	0	1	1	0	SC	0	0	0	0	0	0	0	0	0	0	0	0
107	58	1	0	2	1	1	0	0	0	0	2	0	0	0	0	0	0	1	0	1	1	0	SC	0	0	1	1	0	0	0	0	0	0	0	0
108	70	1	1	1	1	1	1	0	1	0	4	0	0	0	1	1	0	0	1	1	1	1	OP	0	0	1	0	0	0	1	0	1	0	1	1
109	73	0	1	1	1	1	0	0	1	0	3	0	0	0	0	1	1	0	0	1	0	1	O	0	1	0	0	0	1	1	1	0	0	1	1
110	70	1	0	3	1	1	1	0	1	0	1	1	1	1	0	0	0	1	0	1	1	0	AV	0	1	0	1	0	0	1	0	1	0	0	0
111	77	1	0	3	1	1	1	0	1	0	3	1	1	1	0	0	1	0	0	1	1	0	AV	0	1	0	0	0	0	0	0	1	0	0	0
112	72	0	1	1	1	1	0	0	1	0	2	0	0	0	1	1	0	0	0	1	1	0	SC	1	0	1	0	0	0	0	0	0	1	1	1
113	21	0	1	1	1	1	1	0	0	0	6	0	1	0	0	0	1	0	0	1	0	0	SP	1	1	1	0	0	1	1	1	1	0	0	0
114	59	1	1	1	1	0	1	1	1	1	2	0	0	0	1	1	1	1	0	1	1	0	OP	0	0	0	0	0	0	1	0	1	1	1	1
115	83	0	0	1	1	0	0	1	1	0	1	0	0	0	1	0	0	0	0	1	1	0	O	0	0	0	0	0	0	0	0	1	0	0	0
116	56	1	1	1	1	0	0	0	0	0	3	0	0	0	0	0	0	0	0	1	1	1	CC	1	1	1	0	0	0	0	0	1	0	0	1
117	67	0	0	1	1	0	1	1	1	0	1	0	0	0	0	0	0	0	0	0	0	0	O	0	0	0	0	0	0	0	0	0	0	0	0
118	23	1	0	2	0	1	0	0	0	1	8	0	0	0	1	1	1	0	1	1	1	1	SC	0	0	0	0	0	0	0	0	1	0	1	1
119	77	0	0	2	1	0	1	1	1	0	3	0	0	0	0	0	1	0	0	1	0	1	SP	0	0	0	0	0	0	0	0	1	0	1	0
120	60	0	1	1	1	0	1	0	1	0	4	0	0	0	1	1	1	0	0	1	1	1	SP	0	0	1	0	0	0	1	1	1	0	1	1
121	52	1	0	2	0	0	1	1	1	0	6	0	0	0	0	0	0	0	1	1	0	0	SP	0	0	0	0	0	0	1	0	0	0	0	0
122	47	1	1	0	1	0	0	0	1	0	6	0	0	0	0	0	0	0	0	1	0	0	SC	0	0	1	0	0	0	0	0	0	0	1	0
123	49	0	0	3	1	0	0	0	1	0	4	0	0	0	1	1	0	0	1	1	0	0	LE	1	0	1	0	0	0	0	0	0	0	1	1
124	53	0	1	1	1	0	1	0	1	0	1	0	0	1	0	1	1	0	0	1	1	0	SP	0	0	1	0	0	1	1	1	1	0	1	1
125	83	1	0	1	1	0	1	0	1	0	5	0	0	0	0	0	0	1	1	1	1	1	O	0	0	1	0	0	0	1	0	1	1	0	0
126	67	0	0	2	1	1	1	0	1	1	3	0	0	0	0	0	1	1	0	1	1	1	O	1	0	1	0	0	1	1	1	1	1	1	1
127	59	0	0	1	1	0	0	0	1	0	3	0	0	0	0	0	0	0	0	0	0	0	CC	0	0	0	0	0	1	0	0	0	0	0	0
128	82	0	1	1	1	0	0	0	1	0	3	0	0	0	0	0	0	0	0	1	1	1	O	0	0	0	0	0	0	1	0	1	0	0	0
129	80	1	0	2	1	1	0	0	1	0	1	0	1	1	0	0	1	0	0	0	0	1	CC	0	0	0	0	0	0	0	0	1	0	0	0
130	66	1	0	1	1	0	0	1	1	0	5	0	0	0	0	0	0	0	0	1	1	0	CC	1	0	0	0	0	1	1	1	0	0	1	1
131	88	0	0	1	1	0	0	0	1	0	3	0	0	0	0	0	1	0	0	1	1	1	CC	0	0	1	0	0	1	1	1	1	0	1	1
132	51	0	0	2	0	0	1	1	1	0	9	0	0	0	1	1	0	0	0	0	0	1	SP	0	0	0	1	0	0	0	0	1	0	1	1
133	45	0	0	2	0	1	1	0	0	0	4	0	0	0	1	1	0	1	0	1	1	0	SP	0	0	1	0	0	0	0	1	1	0	1	1
134	73	1	1	0	1	1	0	0	1	0	2	0	0	0	0	0	0	0	0	1	0	0	O	0	0	0	0	0	1	0	0	0	0	0	0
135	71	1	1	1	1	0	1	0	1	0	2	1	1	1	1	1	1	0	0	1	1	1	AV	0	1	0	0	0	0	1	0	1	0	1	1
136	44	0	1	0	0	1	1	1	1	1	1	0	0	0	1	1	1	0	1	1	1	1	R	0	1	1	1	0	1	0	1	1	0	1	1
137	62	1	0	1	1	0	0	0	1	0	4	0	0	0	0	0	0	0	0	0	0	1	SC	0	0	0	0	0	1	0	0	1	0	0	0
138	67	0	1	1	1	1	1	0	1	0	6	0	1	1	1	1	1	0	0	1	1	1	SP	1	1	1	0	0	0	0	0	1	0	1	1
139	71	0	1	0	1	0	1	0	1	0	2	1	1	1	1	1	0	0	1	1	1	0	AV	0	1	1	0	0	0	0	0	1	0	1	1
140	29	0	0	1	0	0	1	1	0	1	6	0	0	0	1	1	1	0	0	1	0	1	SP	0	0	0	0	0	1	0	0	1	1	1	1
141	76	1	0	1	1	1	0	0	0	0	2	0	0	0	0	0	0	0	0	1	0	1	O	0	0	0	0	1	0	0	0	1	0	0	0
142	31	0	0	1	0	1	0	0	0	0	5	0	0	0	1	1	1	0	0	1	1	1	CC	0	1	1	0	0	1	1	1	1	0	1	1
143	56	0	0	1	1	0	0	0	0	0	4	0	0	0	0	0	0	0	1	1	0	0	MV	1	1	1	1	0	1	1	0	0	0	0	0
144	71	1	1	1	1	1	1	0	0	0	5	0	1	1	1	1	1	0	0	1	0	1	O	1	0	1	0	0	0	0	0	1	0	1	1
145	63	0	0	2	1	0	1	1	1	0	10	0	0	0	0	0	0	1	0	1	1	0	SP	0	0	0	0	0	1	0	0	1	1	0	0
146	32	0	0	2	1	0	1	1	1	0	2	0	0	0	1	1	1	0	0	1	0	0	SP	1	0	0	0	0	0	0	0	1	0	0	1
147	70	1	0	2	1	1	1	0	1	0	4	0	1	0	1	0	0	0	0	1	1	1	SP	1	0	0	1	0	0	1	1	1	0	1	1
148	78	0	1	1	1	0	0	0	1	0	1	0	1	1	0	1	0	0	0	1	0	0	CC	1	0	0	1	0	1	1	1	0	0	0	0
149	30	0	1	0	0	0	1	1	0	1	4	0	0	0	1	1	0	1	0	1	1	1	SP	0	1	1	0	1	1	1	0	0	1	1	1
150	67	1	0	2	1	1	0	1	1	1	1	0	0	0	1	1	0	1	0	1	0	0	O	1	1	0	0	0	1	1	1	1	0	1	1
151	64	0	1	1	0	1	1	1	0	0	2	0	0	0	1	1	0	0	0	1	1	1	O	0	0	0	0	0	1	1	0	1	0	1	1
152	72	1	0	1	1	0	0	1	1	0	3	0	0	0	1	0	1	0	0	0	0	1	MV	0	0	1	0	0	0	0	0	1	0	1	0
153	61	1	1	0	1	1	0	0	1	0	2	0	0	0	0	1	0	0	0	1	1	0	LE	0	0	0	0	0	1	0	1	0	0	0	1
154	72	1	1	0	1	0	0	0	0	1	3	0	0	0	1	0	0	1	1	1	1	0	O	1	0	0	0	1	0	0	0	1	1	1	1
155	30	1	0	2	0	1	0	0	0	1	4	0	0	0	1	1	0	0	0	0	0	0	LE	0	0	1	0	0	0	0	0	0	0	1	1
156	63	1	1	1	1	1	1	1	1	0	4	0	0	0	1	1	1	1	0	1	1	0	SP	0	0	0	1	0	1	1	1	1	1	1	1
157	34	0	0	2	0	1	0	0	0	0	3	0	0	0	1	1	1	0	0	0	1	1	SC	0	1	1	0	0	0	0	0	1	1	1	1
158	35	0	0	2	0	0	0	0	0	1	4	0	0	0	0	0	0	1	0	1	0	0	MV	0	1	1	0	0	0	0	0	0	1	0	0
159	50	0	0	2	0	0	0	0	0	1	1	0	0	0	0	0	0	0	0	1	1	0	SC	0	0	1	0	0	0	0	0	0	1	0	0
160	59	1	0	2	1	0	0	0	1	1	2	0	0	1	1	1	0	1	0	1	0	0	MV	1	0	1	0	0	0	0	0	0	1	1	1
161	60	1	0	1	1	1	1	0	1	1	1	1	1	1	1	1	1	0	0	0	0	1	AV	1	1	0	0	1	0	1	0	1	0	1	1
162	60	0	1	0	1	1	1	1	1	0	4	0	0	0	1	1	0	0	0	1	1	1	SP	0	0	1	0	0	0	0	1	1	0	1	1
163	45	1	0	3	1	0	1	0	0	0	4	0	0	0	1	1	0	1	0	1	1	0	SP	0	0	0	0	0	1	1	1	1	1	1	1
164	70	1	0	1	1	1	1	0	1	0	2	0	0	0	1	1	0	0	0	1	0	0	O	0	0	0	0	0	1	0	1	0	0	1	1
165	75	0	0	1	1	0	0	0	0	0	2	0	0	0	0	0	0	0	0	1	1	0	CC	0	0	1	0	0	1	1	1	1	0	0	0
166	53	1	1	0	0	1	0	0	1	0	3	0	0	0	0	1	0	0	0	0	0	0	LE	0	0	1	0	0	0	0	0	0	0	0	1
167	27	1	0	2	0	1	0	0	0	1	6	0	0	0	1	1	0	0	0	0	0	1	O	0	0	1	0	0	0	1	0	1	0	1	1
168	47	0	0	1	1	0	1	1	1	0	1	0	0	0	1	1	1	0	0	0	0	1	SP	0	0	1	1	0	1	0	0	1	0	1	1
169	64	1	0	1	1	0	1	0	1	0	2	0	0	0	0	0	0	0	0	1	1	0	O	0	0	0	0	0	0	0	0	1	0	0	0
170	60	1	1	0	1	0	0	0	0	0	4	0	0	0	1	1	0	1	0	1	0	0	SC	0	0	0	1	0	0	0	0	0	0	1	1
171	74	0	0	2	1	0	0	0	0	1	2	0	0	0	0	0	0	0	0	1	1	1	MV	0	0	0	1	0	0	0	0	0	0	0	0
172	61	0	0	2	0	0	0	0	0	0	5	0	0	0	0	1	1	0	0	1	1	1	SC	0	0	0	1	0	0	1	0	1	0	1	1
173	82	0	0	1	1	1	0	1	1	0	1	0	0	0	1	1	1	0	0	0	0	0	CC	0	0	1	0	0	0	0	0	0	0	1	1
174	61	1	0	1	0	0	0	1	1	0	2	0	0	0	0	0	1	0	0	1	1	0	LE	0	0	1	0	0	0	1	0	0	0	1	1
175	59	1	0	3	1	1	1	0	0	0	4	0	0	0	1	1	1	0	1	1	0	1	SP	0	1	1	0	0	0	1	0	1	0	1	1
176	26	0	1	0	0	1	1	0	0	1	2	0	0	0	1	1	1	0	0	0	0	1	SP	1	0	0	0	0	0	1	1	1	0	1	1
177	24	0	0	1	0	0	1	0	0	1	1	0	0	0	1	1	1	0	0	1	0	1	OP	1	0	0	0	0	1	0	1	1	0	1	1
178	72	1	0	2	1	1	0	0	1	0	1	0	1	0	0	0	0	0	1	1	0	0	O	0	0	0	0	0	0	0	0	0	0	0	0
179	60	0	0	2	0	0	0	0	0	0	2	0	0	0	0	0	0	0	0	1	0	0	SC	0	0	1	0	0	0	0	0	0	1	1	1
180	22	1	1	0	0	1	0	1	0	1	2	0	0	0	1	1	1	0	0	1	1	1	MV	0	1	0	0	0	1	1	1	1	0	1	1
181	29	0	1	1	1	1	1	1	0	1	3	0	0	0	1	1	0	1	1	1	0	0	SP	1	1	1	0	0	0	1	1	1	0	1	1
182	63	1	0	1	1	1	1	1	1	0	6	0	0	1	0	0	1	0	0	1	1	1	O	0	0	1	0	0	1	1	0	1	0	1	1
183	61	1	0	1	1	1	0	0	1	0	6	0	0	0	0	0	0	0	0	1	1	0	LE	0	0	1	0	0	1	1	1	0	0	1	1
184	56	0	0	1	1	1	1	1	1	1	2	0	0	0	1	1	0	0	0	0	0	0	R	0	0	1	0	0	0	0	0	1	0	1	1
185	55	0	0	1	0	1	0	0	0	1	5	0	0	0	1	1	0	1	0	1	1	0	MV	0	0	1	0	0	0	1	0	0	1	1	1
186	61	0	0	1	1	1	0	0	0	0	6	0	0	1	0	0	0	0	0	1	1	0	SC	0	0	0	1	0	0	0	0	0	0	0	0
187	46	1	0	1	1	0	1	1	1	0	5	0	0	0	0	0	0	0	0	0	1	0	O	0	0	0	0	0	0	1	1	1	0	0	0
188	76	1	1	1	1	0	0	0	1	0	4	0	0	0	0	0	0	0	0	1	1	0	O	0	0	0	0	0	1	1	1	0	0	0	0
189	73	0	1	1	1	1	0	1	0	0	2	0	0	0	0	0	0	0	1	1	0	1	MV	0	1	0	0	0	0	0	0	1	1	0	0
190	38	1	0	1	1	1	0	0	1	0	4	0	1	0	0	0	1	0	0	1	0	1	CC	0	1	1	0	0	1	1	1	1	0	0	0
191	73	1	0	1	1	0	1	0	1	0	1	1	1	1	0	0	0	0	0	0	1	0	AV	1	1	0	0	0	1	1	1	0	0	0	0
192	40	1	1	0	1	0	1	0	0	1	4	0	0	0	1	1	1	0	0	1	0	1	SP	1	1	1	0	0	1	1	0	1	0	1	1
193	55	0	0	1	1	0	1	1	0	0	4	0	0	0	1	1	0	0	1	1	1	1	O	1	0	1	0	0	0	0	0	1	1	1	1
194	40	0	1	0	1	1	1	1	1	0	2	0	0	1	1	0	1	1	0	1	1	1	SP	0	0	1	0	0	1	0	1	1	0	1	1
195	56	0	1	0	0	1	0	0	1	0	1	0	0	0	1	1	0	0	0	1	0	1	O	0	0	0	1	0	0	0	0	1	0	1	1
196	55	0	0	2	0	0	0	0	0	0	2	0	0	0	0	1	0	0	1	1	0	0	MV	1	0	1	1	0	0	1	0	0	1	1	1
197	54	0	0	2	0	0	0	0	0	1	5	0	0	0	0	1	0	0	0	1	0	0	CC	0	1	0	1	0	0	1	1	1	0	1	1
198	35	1	0	2	0	0	0	0	0	1	4	0	0	0	1	1	1	0	0	1	0	1	SC	0	1	0	1	0	0	0	1	1	1	1	1
199	62	1	0	2	1	1	0	0	0	0	1	0	0	0	0	0	0	0	0	0	0	1	LE	0	0	0	0	0	0	0	0	1	0	0	0
200	77	1	1	1	1	0	1	1	1	0	2	0	0	0	0	0	0	0	0	0	0	0	SP	0	0	0	0	0	0	0	0	1	0	0	0
201	42	1	0	1	0	1	1	0	0	0	3	0	1	1	0	0	0	0	0	1	1	0	O	0	1	0	1	0	0	0	0	1	1	1	1
202	72	0	1	1	1	1	1	1	1	0	2	0	0	0	1	1	1	0	0	0	0	1	SP	0	0	1	0	0	0	1	0	1	0	1	1
203	36	0	0	2	0	1	0	0	1	0	5	0	0	0	0	1	1	0	1	1	0	1	SC	0	1	0	1	0	0	1	0	1	0	1	1
204	60	0	0	2	0	1	0	1	1	0	3	0	0	0	0	0	0	0	0	1	0	0	SC	1	0	0	1	0	0	1	0	1	0	1	1
205	35	0	1	0	0	1	1	0	0	0	7	0	0	0	1	1	0	0	0	1	0	0	SP	0	0	1	1	0	0	0	0	0	0	1	1
206	30	0	1	0	0	1	1	0	1	1	3	0	0	0	1	1	1	0	0	1	0	1	SP	0	1	0	1	0	0	1	0	1	0	1	1
207	63	0	0	1	1	1	1	0	0	0	5	0	0	0	0	0	1	0	0	1	0	1	SP	0	0	1	1	0	1	1	0	0	1	0	1
208	62	0	0	1	1	0	0	0	1	0	3	0	0	0	0	0	0	0	1	1	0	0	CC	0	1	1	0	0	0	1	0	0	0	0	1
209	62	0	0	3	1	1	0	1	0	0	2	0	0	0	1	1	0	0	0	0	0	1	O	0	0	1	0	0	0	0	0	0	0	1	1
210	78	1	0	3	1	0	1	0	0	0	1	1	0	0	0	0	0	0	0	0	0	1	AV	0	1	0	0	0	1	1	1	1	0	0	1
211	53	1	0	3	1	0	1	0	0	0	3	1	1	1	1	1	1	1	0	1	0	1	AV	1	1	1	0	0	1	0	1	1	1	1	1
212	31	1	1	0	1	1	1	1	0	1	2	0	0	1	1	1	1	0	0	1	0	1	SP	0	1	1	1	0	0	0	0	1	0	1	1
213	39	0	0	1	1	0	1	0	0	1	4	1	1	1	1	0	1	0	0	1	1	1	AV	0	1	0	0	0	0	1	0	1	0	1	1
214	40	0	1	1	0	0	0	0	1	0	0	0	1	1	0	0	1	0	0	1	1	1	CC	0	1	0	1	0	0	0	1	1	0	0	0
215	79	1	0	1	1	1	0	1	1	0	0	0	0	0	0	0	1	1	0	1	1	0	O	0	0	0	0	0	0	0	0	0	0	0	0
216	55	0	0	1	1	0	0	0	1	0	6	0	0	0	0	1	1	0	1	1	1	0	O	0	0	0	1	0	1	1	1	0	0	0	1
217	69	1	0	1	1	1	1	1	0	0	0	0	0	0	0	0	0	0	0	1	0	0	SP	1	0	0	0	0	1	1	1	1	0	1	1
218	70	1	0	1	1	1	0	1	1	0	3	0	0	1	0	0	0	0	0	1	1	0	CC	0	0	0	0	0	0	0	0	0	0	0	0
219	63	0	1	0	1	1	0	0	1	0	2	0	0	0	0	1	0	0	0	1	1	0	MV	0	1	0	0	0	0	0	0	0	1	0	1
220	78	0	1	1	1	0	1	0	1	0	2	1	1	0	0	1	1	0	1	1	0	1	AV	0	1	1	0	0	1	1	0	1	0	0	1
221	35	1	1	1	1	1	0	0	0	0	8	0	0	0	0	0	0	0	1	1	1	1	SC	0	0	1	1	0	0	0	0	0	0	0	0
222	65	0	0	1	1	1	0	0	1	0	3	0	0	1	1	1	0	0	0	1	0	0	CC	0	1	1	0	0	1	0	1	1	0	1	1
223	81	1	0	1	1	0	0	0	1	0	1	0	0	0	0	0	0	1	1	1	1	1	O	1	1	1	0	0	1	1	0	0	1	0	0
224	38	0	0	1	1	1	0	0	0	0	3	0	0	0	0	0	0	0	0	1	0	0	MV	0	0	1	0	0	1	0	0	1	0	0	0
225	67	1	0	1	1	0	1	0	1	0	3	1	0	0	0	0	0	0	0	0	0	0	AV	0	1	1	0	0	0	1	0	0	0	0	0
226	71	0	1	1	1	0	1	0	1	0	2	1	0	0	0	0	1	0	0	1	1	1	AV	0	1	0	0	0	1	0	0	1	0	0	0
227	75	1	0	3	1	1	0	0	1	0	1	0	0	0	0	0	0	0	0	1	1	0	SC	1	0	0	0	0	0	0	0	0	0	1	1
228	89	1	0	2	1	0	1	1	1	0	2	0	0	0	1	0	0	0	0	1	0	0	O	0	1	0	0	0	0	1	0	1	0	1	1
229	31	1	0	2	0	1	0	0	0	1	3	0	0	0	1	1	1	1	0	1	1	1	CC	1	0	1	0	0	1	0	1	1	1	1	1
230	18	1	0	1	0	0	0	0	0	1	4	0	1	0	1	1	1	0	0	1	0	1	CC	0	0	0	0	0	1	1	1	1	0	1	1
231	69	0	0	2	1	0	1	0	1	1	2	1	1	0	1	1	1	0	1	1	1	1	AV	0	0	0	0	0	1	1	0	1	0	1	1
232	82	0	0	2	1	1	1	1	1	0	2	0	0	1	0	0	1	0	0	1	0	1	SP	0	1	0	0	0	0	1	0	1	0	0	0
233	39	0	0	1	1	1	1	0	0	1	3	1	0	1	1	0	1	0	0	0	0	0	AV	0	1	1	0	0	0	1	0	1	0	1	1
234	43	0	0	2	0	1	0	0	0	0	3	0	0	0	0	0	0	1	0	1	1	0	MV	0	0	1	0	0	0	0	0	0	1	0	0
235	21	0	1	0	0	0	0	0	0	1	4	0	0	0	1	1	0	0	0	0	0	0	O	1	0	0	0	0	0	0	0	0	0	1	1
236	69	1	1	0	1	0	1	1	1	0	2	0	0	0	0	0	0	1	0	1	1	0	O	0	0	0	0	0	0	1	0	0	1	0	0
237	57	1	0	2	1	1	0	0	1	0	4	0	0	0	0	0	0	1	0	0	0	0	O	0	0	0	0	0	0	0	0	0	0	0	0
238	55	0	0	2	1	0	0	0	0	1	4	0	0	0	1	1	1	0	0	1	1	1	SC	1	0	1	0	1	1	0	0	1	1	1	1
239	59	0	0	2	1	0	0	0	1	0	4	0	0	0	1	1	0	0	0	1	1	1	O	0	0	1	1	0	0	0	0	1	0	1	1
240	49	0	0	2	0	0	0	0	0	0	5	0	0	0	1	1	0	0	0	1	1	0	SC	0	1	0	1	0	0	1	0	0	0	1	1
241	69	0	0	2	1	0	1	0	1	0	2	0	0	0	1	1	0	1	0	1	1	0	SP	0	0	1	1	0	0	0	0	1	1	1	1
242	72	1	0	2	1	1	0	0	1	0	2	0	0	0	0	0	0	1	0	1	1	0	SC	0	0	1	0	0	0	0	0	0	1	0	0
243	45	0	0	2	0	1	0	0	0	0	3	0	0	1	1	0	1	0	0	0	0	1	CC	0	0	1	0	0	0	0	1	1	0	1	1
244	35	1	0	2	0	0	0	0	1	0	4	0	0	0	0	0	1	0	1	1	1	0	CC	0	0	1	0	0	0	0	1	1	0	1	1

## Sheet: Code
	Code
	0	1
Gender	Male	Female
Diagnosis	Other	Infectious Disease
Ward	0 = Infectious Diseases, 1 = Internal Medicine, 3 = Neurology, 4 = Other
Risk_Group	Low	High
Treatment	Social-Benefit	Self-Benefit
Vaccination_Decision	Refuse	Accept
Doctor_recommendation	Not sought	Sought
Pamphlet_read_by_doctor	No	Yes
Q1 & Q2	Other than yes	Yes*
Note: We exclude Q1.2, Q1.3 & Q1.5 from the dataset to help protect the identity of patients and their relatives.
*Unless otherwise noted below
Q1.1	What is the highest level of education you have achieved? (% High school or above)
Q1.2	What is your occupation?
Q1.3	Which district do you live in?
Q1.4	How many people do you live with?
Q1.5	What is the relation to you of the people whom you live with?
Q1.6	Did you get vaccinated for influenza this flu season?
Q1.7	Did you get vaccinated for influenza last flu season?
Q1.8	Were you ever vaccinated until last year?
Q1.9	Do you think you can positively affect the health of other people by getting the flu vaccine?
Q1.10	Do you think other people can positively affect your health by getting the flu vaccine?
Q1.11	Do you believe that one should get a flu shot every year?
Q1.12	Do you think the influenza vaccine has any side effects?
Q1.13	Have you ever had an acquaintance who was hospitalized for flu?
Q1.14	Does flu come with high fever?
Q1.15	Does cold come with high fever?
Q1.16	In your opinion, is vaccination against influenza beneficial, harmful or neither? (% Beneficial)
Q2.1	Why do you (not) want to get vaccinated?
Q2.2	Are you in the risk group for flu?
Q2.3	Did anyone recommend you to get the flu vaccine last year?
Q2.4	Did you see any advertisements, posters, commercials, etc. promoting flu shots during last year?
Q2.5	Do you smoke?
Q2.6	Do you exercise regularly?
Q2.7	Do you get sick frequently?
Q2.8	Did you get sick from the flu last year?
Q2.9	Are you more likely to get sick than other people?
Q2.R1	In your opinion, is vaccination against influenza beneficial, harmful or neither? (% Beneficial)
Q2.R2	Do you think the influenza vaccine has any side effects?
Q2.R3	Do you think you can positively affect the health of other people by getting the flu vaccine?
Q2.R4	Do you think other people can positively affect your health by getting the flu vaccine?
Q2.1	Reasons for refusal	AV: Already Vaccinated
		SC: Self-confidence
		CC: Current Conditions
		MV: Mistrust in Vaccine
		LE: Lack of experience/knowledge
		O: Other or no reason
	Reasons for acceptance	SP: Self-Protection
		R: Recommendation
		RG: Being in risk group
		OP: Others'-Protection (inc. Self & Other)
		O: Other or no reason
