# Supplementary material for: Limits of the social-benefit motive among high-risk patients: a field experiment on influenza vaccination behaviour
Source: BMC Public Health. 2020 Feb 17;20:240. doi: 10.1186/s12889-020-8246-3 (PMC7027065; doi:10.1186/s12889-020-8246-3)
Supplement: Supplementary file 2 — Dataset. [file 12889_2020_8246_MOESM2_ESM.zip › Isler et al Stata Commands.do]

** Stata Command Code for "Limits of the social-benefit motive among high-risk patients", Isler et al (2020) 

* Notes

	* Q1_6==0 excludes those who were aldready vaccinated for the season

* Descriptive statistics and Chi2 tests on Table 1

tabstat Age  if Q1_6==0, by(Treatment) stat(mean p50 sd n)
ttest Age  if Q1_6==0, by(Treatment)

tab Gender Treatment if Q1_6==0,row
tab Gender Treatment if Q1_6==0,chi2

tab Diagnosis Treatment if Q1_6==0,row
tab Diagnosis Treatment if Q1_6==0,chi2

tab Ward Treatment if Q1_6==0,row
tab Ward Treatment if Q1_6==0,chi2

tab Q1_1 Treatment if Q1_6==0,row
tab Q1_1 Treatment if Q1_6==0,chi2

tab Risk_Group Treatment if Q1_6==0,row
tab Risk_Group Treatment if Q1_6==0,chi2

tab Q2_2 Treatment if Q1_6==0,row
tab Q2_2 Treatment if Q1_6==0,chi2


* Logistic regressions on Table 2

	* Unadjusted models
	
		* Model A
xi: logit Vaccination_Decision Treatment if Q1_6==0, robust or

		* Model B: When risk group is low
xi: logit Vaccination_Decision Risk_Group##Treatment if Q1_6==0, robust or
		* When risk group is high
xi: logit Vaccination_Decision b1.Risk_Group##Treatment if Q1_6==0, robust or

		* Model C: When risk perception is low
xi: logit Vaccination_Decision Q2_2##Treatment if Q1_6==0, robust or
		* Model C: When risk perception is high
xi: logit Vaccination_Decision b1.Q2_2##Treatment if Q1_6==0, robust or

	* Adjusted models
	
		* Model A
xi: logit Vaccination_Decision Treatment Doctor_recommendation Pamphlet_read_by_doctor if Q1_6==0, robust or

		* Model B: When risk group is low
xi: logit Vaccination_Decision Risk_Group##Treatment Doctor_recommendation Pamphlet_read_by_doctor if Q1_6==0, robust or
		* When risk group is high
xi: logit Vaccination_Decision b1.Risk_Group##Treatment Doctor_recommendation Pamphlet_read_by_doctor if Q1_6==0, robust or

		* Model C: When risk perception is low
xi: logit Vaccination_Decision Q2_2##Treatment Doctor_recommendation Pamphlet_read_by_doctor if Q1_6==0, robust or
		* Model C: When risk perception is high
xi: logit Vaccination_Decision b1.Q2_2##Treatment Doctor_recommendation Pamphlet_read_by_doctor if Q1_6==0, robust or


* Differences in reasons for vaccine acceptance and refusal on Table 3

	* Acceptance
tab Treatment Q2_1 if Q1_6==0 & Vaccination_Decision==1, chi2 exact
	* Refusal
tab Treatment Q2_1 if Q1_6==0 & Vaccination_Decision==0, chi2 exact
